# Supplementary material for: Survey Analysis of Quantitative and Qualitative Menstrual Cycle Tracking Technologies
Source: Medicina (Kaunas). 2023 Aug 22;59(9):1509. doi: 10.3390/medicina59091509 (PMC10534579; doi:10.3390/medicina59091509)
Supplement: Supplementary file 1 [file medicina-59-01509-s001.zip]

Archive with 1 entries (1 files):
- medicina-2533051-supplementary.pdf
